# Supplementary material for: Sediment potentially controls in-lake phosphorus cycling and harmful cyanobacteria in shallow, eutrophic Utah Lake
Source: PLoS One. 2019 Feb 14;14(2):e0212238. doi: 10.1371/journal.pone.0212238 (PMC6375609; doi:10.1371/journal.pone.0212238)
Supplement: S1 Table — (XLSX) [file pone.0212238.s003.xlsx]

## Sheet: S1
S1 Table. Sediment total P concentrations measured after sample digestion.
		UTM Coordinates
Sample ID	Date	Zone	Easting	Northing	Sediment TP (mg/kg)
1-A	2015-10-22	12T	440709	4448729	1022
2-A	2015-10-22	12T	433660	4453584	710
3-A	2015-10-22	12T	430545	4456089	659
4-B	2016-05-24	12T	434811	4464328	818
5-B	2016-05-24	12T	432603	4463446	634
6-B	2016-05-24	12T	430419	4462601	607
7-B	2016-05-24	12T	428347	4461778	595
8-B	2016-05-24	12T	426156	4460386	549
9-B	2016-06-01	12T	426536	4438434	599
10-B	2016-06-01	12T	424794	4433023	323
11-B	2016-06-16	12T	442475	4449840	1321
12-B	2016-06-16	12T	441308	4449341	631
13-B	2016-06-16	12T	437999	4448833	593
4-C	2016-08-31	12T	434811	4464328	925
6-C	2016-08-31	12T	430419	4462601	656
14-C	2016-08-31	12T	425325	4442027	644
12-C	2016-08-31	12T	441308	4449341	1090
13-C	2016-08-31	12T	437999	4448833	566
15-C	2016-08-31	12T	439582	4447674	614
4-D	2016-11-10	12T	434811	4464328	859
6-D	2016-11-10	12T	430419	4462601	643
2-D	2016-11-10	12T	433660	4453584	656
3-D	2016-11-10	12T	430545	4456089	635
11-D	2016-11-10	12T	442475	4449840	1137
12-D	2016-11-10	12T	441308	4449341	1001
15-D	2016-11-10	12T	439582	4447674	679
1	2016	12T	436766	4454196	484	*
2	2016	12T	436949	4456964	827	*
3	2016	12T	434647	4462177	672	*
4	2016	12T	433911	4465182	887	*
5	2016	12T	431544	4466096	670	*
6	2016	12T	437256	4452760	612	*
7	2016	12T	437426	4450792	321	*
8	2016	12T	437488	4449057	535	*
9	2016	12T	438316	4448535	465	*
10	2016	12T	436014	4446829	678	*
12	2016	12T	435072	4444730	705	*
13	2016	12T	433414	4444116	685	*
14	2016	12T	431433	4444536	772	*
15	2016	12T	429985	4444076	671	*
16	2016	12T	437044	4454933	781	*
17	2016	12T	437600	4456398	829	*
18	2016	12T	434965	4460076	280	*
19	2016	12T	434650	4464636	690	*
20	2016	12T	432960	4465587	754	*
21	2016	12T	429696	4467135	721	*
22	2016	12T	425599	4467815	674	*
23	2016	12T	425958	4466603	569	*
24	2016	12T	427485	4464923	580	*
25	2016	12T	429900	4462142	563	*
26	2016	12T	431994	4459764	492	*
27	2016	12T	434696	4456867	522	*
28	2016	12T	423446	4447451	595	*
29	2016	12T	424969	4448757	608	*
30	2016	12T	426185	4451633	477	*
31	2016	12T	428288	4456703	429	*
32	2016	12T	426884	4460361	465	*
33	2016	12T	425136	4463041	587	*
34	2016	12T	424019	4465881	344	*
35	2016	12T	427436	4462906	611	*
36	2016	12T	431091	4458333	592	*
101	2015	12T	436730	4457354	421	*
102	2015	12T	434610	4463480	688	*
105	2015	12T	430023	4462887	555	*
106	2015	12T	428161	4457888	589	*
107	2015	12T	429011	4449677	513	*
108	2015	12T	432235	4443819	639	*
110	2015	12T	439220	4448000	663	*
111	2015	12T	437864	4451661	635	*
112	2015	12T	439593	4450097	1060	*
113	2015	12T	442443	4449896	1710	*
114	2015	12T	442667	4448274	730	*
115	2015	12T	440039	4447114	528	*
116	2015	12T	438913	4447967	563	*
117	2015	12T	441117	4448945	1180	*
118	2015	12T	437816	4449926	427	*
120	2015	12T	437530	4455300	474	*
122	2015	12T	428222	4467190	828	*
123	2015	12T	425685	4467783	762	*
124	2015	12T	424336	4467762	408	*
125	2015	12T	423606	4465720	584	*
126	2015	12T	424742	4463482	434	*
127	2015	12T	427500	4464662	607	*
128	2015	12T	433781	4465280	998	*
129	2015	12T	432915	4465505	865	*
131	2015	12T	427887	4441803	436	*
132	2015	12T	426779	4439400	525	*
134	2015	12T	423775	4438075	671	*
135	2015	12T	422425	4438945	699	*
136	2015	12T	421953	4440561	640	*
137	2015	12T	421392	4442507	710	*
138	2015	12T	422860	4446719	306	*
139	2015	12T	426252	4445957	580	*
140	2015	12T	432302	4459427	766	*
141	2015	12T	431067	4461791	786	*
142	2015	12T	429982	4458801	807	*
143	2015	12T	429238	4455778	784	*
144	2015	12T	429367	4451070	731	*
145	2015	12T	428453	4447407	738	*
146	2015	12T	433908	4465256	896	*
147	2015	12T	434260	4449364	814	*
148	2015	12T	434582	4452580	872	*
149	2015	12T	433281	4455101	762	*
150	2015	12T	425174	4436048	874	*
152	2015	12T	424575	4434941	833	*
153	2015	12T	423783	4435518	875	*
154	2015	12T	423335	4436711	847	*
155	2015	12T	425648	4440484	856	*
156	2015	12T	437205	4.45455e+06	838	*
162	2015	12T	425415	4437735	694	*
*From Abu-Hmeidan et al. (2018)
