# Supplementary material for: Sediment potentially controls in-lake phosphorus cycling and harmful cyanobacteria in shallow, eutrophic Utah Lake
Source: PLoS One. 2019 Feb 14;14(2):e0212238. doi: 10.1371/journal.pone.0212238 (PMC6375609; doi:10.1371/journal.pone.0212238)
Supplement: S2 Table — (XLSX) [file pone.0212238.s004.xlsx]

## Sheet: S2
S2 Table. Sediment chemistry and mineralogy.
					UTM Coordinates			XRF - Major oxides and LOI 1000 (wt %)											XRF - Trace/minor elements (mg/kg)																							XRD - Mineral abundance and LOI 550 (wt %)
Sample Location	Sample ID	Lab ID	Sample Date	Time	Zone	Easting	Northing	SiO2	TiO2	Al2O3	Fe2O3	MnO	MgO	CaO	Na2O	K2O	P2O5	LOI 1000	Ba	Ce	Cl	Cr	Cu	F	Ga	La	Nb	Nd	Ni	Pb	Rb	S	Sc	Sm	Sr	Th	U	V	Y	Zn	Zr	Calcite	Dolomite	Quartz	LOI 550
Provo Bay 1	1-A	12246	2015-10-22	13:40:00	12T	440709	4448730	41.401	0.265	5.024	1.85	0.035	1.888	22.813	0.443	1.128	0.271	22.61	403	37.3	88	27.8	18.9	728	7.7	18.1	5.5	0	8	36.3	51.4	7650	0	0	856	5	2.4	33.2	10.9	134.5	140.1				7.25858
Utah Lake 1	2-A	12247	2015-10-22	14:20:00	12T	433660	4453585	25.978	0.255	5.464	2.152	0.054	2.641	31.851	0.326	1.122	0.194	29.8	377.9	40.1	326	35.1	23.4	858	8.8	14.9	6.6	0	8.8	32	67.2	3299	0	0	1078.7	6.4	3.3	45.6	13	108.8	82.8				7.61939
Utah Lake 2	3-A	12248	2015-10-22	15:10:00	12T	430545	4456089	30.497	0.285	5.624	2.045	0.049	2.473	29.477	0.421	1.211	0.188	27.57	388.8	37.1	329	34.1	21.1	866	8.6	18.6	6.9	0	8.2	27.6	66.4	2748	0	0	991.6	6.1	3	44.5	13.4	93.4	106.8				6.84895
Lindon Marina	4-B	12611	2016-05-24	10:00:00	12T	434812	4464328	49.38	0.34	5.5	3.06	0.04	2.64	17.7	0.32	1.3	0.223	20.303	428.5	43.7	191	62.8	23.7	788	8.4	17.1	7.1	0	232.4	108.7	62.5	3931.8	7.1	0	593.3	7.3	1.9	50.5	15.1	428.6	230.5	34.6537	9.47297	50.0548	5.81856
Lindon to Pelican 1/4	5-B	12612	2016-05-24	10:40:00	12T	432604	4463446	21.41	0.23	5	2.1	0.06	2.65	36.31	0.11	0.98	0.186	32.7395	336.5	36.1	196	34.7	23.9	859	7.8	15.1	6.2	0	115.3	39.9	60	3511.9	0	0	1165	6.4	1.2	38.7	12.4	117.6	51.4	69.6632	10.2023	13.7792	6.35532
Lindon to Pelican 1/2	6-B	12613	2016-05-24	11:10:00	12T	430419	4462602	21.2	0.23	4.97	2.06	0.06	2.62	36.57	0.11	0.98	0.179	32.7502	338.7	31.3	195	32.9	23.2	906	7.5	16.3	6.2	0	30	38.4	60.2	3878	0	0	1174.5	5.5	0.8	40.3	12.8	108.2	52.1	73.0779	5.05795	15.3557	6.50844
Lindon to Pelican 3/4	7-B	12614	2016-05-24	11:30:00	12T	428348	4461778	21.15	0.23	4.99	2.03	0.06	2.6	36.22	0.16	0.98	0.175	32.2515	333.4	38	196	33	21.8	848	7.5	11.4	6.1	0	356.7	36.6	59.6	3472.3	0	0	1150.8	5.4	0.6	37.5	12.8	104.7	53	72.3272	5.68681	15.5865	6.39952
Pelican Bay	8-B	12615	2016-05-24	12:00:00	12T	426157	4460386	51.74	0.3	5.52	1.84	0.03	1.75	19.46	0.38	1.31	0.155	18.7833	318.1	37.3	208	34.7	15	789	8	17.3	6.2	0	180.7	22.5	59.1	3448.8	3.4	0	671.4	8.1	2.6	37	13.2	73.9	326	33.9126	13.6164	47.6222	4.84882
North Goose Point	9-B	12617	2016-06-01	12:00:00	12T	426537	4438435	51.45	0.21	3.26	1.3	0.02	1.44	22.65	0.13	0.91	0.141	19.5723	274.3	30.7	167	26.7	8.4	742	4.9	10.7	4.3	0	6.9	14.2	37.7	2761.9	0	0	547	6.3	2.7	24.5	10.9	42.7	315.2	35.3229	2.77117	58.744	3.16198
Goshen Bay	10-B	12616	2016-06-01	11:00:00	12T	424795	4433024	33.58	0.28	5.21	2.01	0.05	2.41	28.77	0.34	1.17	0.176	27.9232	328.6	32.4	366	31.2	20.6	788	7.8	12.2	6.6	0	32.3	20.2	62.4	3344.8	0	0	1023.2	4.9	1.1	38.8	12.7	70.8	99.8	56.697	3.70045	32.0035	7.59905
1 Provo Bay	11-B	12618	2016-06-16	09:00:00	12T	442475	4449840	24.73	0.23	4.51	2.42	0.04	2.1	32.39	0.1	0.89	0.392	31.8908	357.4	35.2	125	36.2	30.2	820	7.2	12.4	5.8	0	333.3	67.6	51	10538.8	0	0	1203	5.1	0	30.8	11.2	247.5	68.3	52.1254	17.1817	20.4853	10.2077
2 Provo Bay	12-B	12619	2016-06-16	09:30:00	12T	441309	4449341	66.88	0.29	5.75	1.43	0.02	1.53	10.85	0.65	1.4	0.172	11.163	427.2	30.9	127	24.4	8.1	746	7.6	14.9	4.8	1.1	75.8	17.4	45.1	3358.8	8.8	1	478.1	5.3	2.7	27.3	10.4	58.1	201	17.0767	2.91431	76.953	3.05597
3 Provo Bay	13-B	12620	2016-06-16	10:00:00	12T	437999	4448833	65.72	0.28	5.88	1.76	0.03	1.67	11.45	0.72	1.26	0.162	11.0275	431.1	32.7	174	24.3	7.5	675	7.9	17.3	4.4	4	96.9	18.1	43.4	2468.4	9.3	1.4	543.6	5.3	2.3	32	10.1	63.7	227.4	19.3809	4.16108	73.1142	3.34382
Lindon Marina	4-C	13293	2016-08-31	08:25:00	12T	434812	4464328	44.57	0.32	5.89	2.99	0.05	2.65	20.63	0.36	1.32	0.267	22.7153	438.2	44.6	170	58.5	29.2	849	8.9	18.8	7.4	0	247.8	124.7	62.9	3778	4.9	0	703.1	8.2	2.1	50	14.7	440.4	166	37.7327	9.06213	46.0399	7.16526
Lindon to Pelican 1/2	6-C	13294	2016-08-31	09:00:00	12T	430419	4462602	20.92	0.24	4.91	2.02	0.06	2.69	36.87	0.15	0.97	0.195	33.2241	336.9	32.4	218	32.7	22.8	890	7.8	12.7	6.1	0	137.8	34.8	58.9	2905.26	0	0	1187.8	5.2	0.3	37.3	12.2	105.4	49.2	75.1203	2.31884	14.1057	8.45522
Goshen Bay North	14-C	13295	2016-08-31	10:30:00	12T	425325	4442028	22.13	0.26	5.22	2.17	0.06	2.84	35.63	0.14	1.03	0.193	32.5094	330.7	36.9	259	32.5	23.2	865	7.6	17.3	6.2	0	124.5	32.8	62.8	3451.38	0	0	1146.6	5.6	0.4	42.7	12.9	94.7	58.5	50.7317	29.8469	10.2737	9.14768
2 Provo Bay	12-C	13296	2016-08-31	12:50:00	12T	441309	4449341	39.71	0.27	4.97	1.86	0.04	1.88	25.08	0.32	1.11	0.318	24.6988	372.8	31.4	99	29.8	19	718	7.3	13.6	5.4	0	17.5	36.7	49.9	6943.64	0	0	898.2	5.8	1.6	28.9	11.1	129.9	129.3	39.6634	5.99278	46.386	7.9578
3 Provo Bay	13-C	13297	2016-08-31	13:30:00	12T	437999	4448833	70.98	0.31	5.91	1.76	0.03	1.64	8.26	0.79	1.25	0.151	8.15232	448.3	40.4	112	22.6	7.6	643	7.6	18.5	4.2	11.3	94.8	19.4	39.9	2410.01	10.4	1.9	435.7	5.3	2.3	32	10.7	65.2	302.9	12.7302	7.76073	76.8293	2.67978
4 Provo Bay	15-C	13298	2016-08-31	13:00:00	12T	439582	4447675	63.47	0.3	4.92	1.38	0.03	1.51	12.6	0.45	1.28	0.173	13.3779	342.1	31.8	107	23.8	9.5	673	6.4	13.3	5.1	0.3	120.2	17	44.4	4588.25	8.8	0.9	424.2	5.6	2.5	28.2	12.1	61.1	269.8	21.8108	3.47135	70.5082	4.20965
Lindon Marina	4-D	13299	2016-11-10	10:16:00	12T	434812	4464328	43.45	0.31	5.64	2.95	0.04	2.61	20.13	0.3	1.28	0.25	22.7606	426.3	43.7	156	57.6	28.9	737	8.8	19.6	7	0	130.9	145.1	63.9	3742.02	5.2	0	700.5	7.8	1.7	50.1	14.4	488.8	160.6	38.6843	9.16516	44.5334	7.61721
Lindon to Pelican 1/2	6-D	13300	2016-11-10	11:00:00	12T	430419	4462602	20.54	0.24	4.88	2	0.06	2.65	36.61	0.13	0.97	0.193	33.3162	337.8	33.2	276	32.7	23.3	869	7.3	15.1	6.1	0	92.6	36.5	59.8	2896.25	0	0	1199	5.1	0.4	38.9	12.5	106.4	48.9	63.5957	13.9453	13.4229	9.03611
Utah Lake 1	2-D	13301	2016-11-10	12:40:00	12T	433660	4453585	26.06	0.27	5.6	2.24	0.06	2.69	33.2	0.23	1.14	0.205	30.6872	344.4	32.8	258	36.3	24.2	790	8.3	16.7	6.6	0	168.2	34.7	66.2	3342.85	0	0	1076.4	5.1	0.6	42.2	13.3	109.6	68.7	67.1581	5.02291	19.2122	8.60678
Utah Lake 2	3-D	13302	2016-11-10	12:25:00	12T	430545	4456089	29.6	0.31	5.6	2.08	0.05	2.53	31.26	0.32	1.2	0.192	28.9755	353.9	36.5	330	33.5	22.9	851	8.1	17	6.9	0	119.3	30.7	65.1	2750.37	0	0	1022.8	5.8	1	40	13.6	94.1	89.1	63.9971	2.89588	25.094	8.01304
1 Provo Bay	11-D	13303	2016-11-10	13:20:00	12T	442475	4449840	22.09	0.14	3.27	2.63	0.04	1.89	33.83	0.07	0.64	0.434	36.4299	338.7	30.8	121	27	30.8	858	5.4	10.1	4.1	0	41.6	97.6	40.1	9028.42	0	0	1480.9	4.2	0	34	8.3	443.9	81.8	54.982	10.5085	20.6696	13.84
2 Provo Bay	12-D	13304	2016-11-10	13:05:00	12T	441309	4449341	43.31	0.28	5.22	1.86	0.04	1.98	23.11	0.36	1.19	0.287	23.16	383.1	35.6	100	28.5	19.4	761	7.6	16.5	5.8	0	142.7	35.1	51.5	6910.05	0	0	845.3	5.9	1.7	31.7	11.4	125.5	147.6	44.105	1.9627	47.0726	6.85964
4 Provo Bay	15-D	13305	2016-11-10	14:00:00	12T	439582	4447675	62.92	0.32	5.97	1.86	0.03	1.77	12.41	0.65	1.31	0.188	12.7787	414.7	37.3	107	26.6	11.5	713	7.8	15.8	5.2	3.1	14.1	22.4	47.7	3057.9	9.9	1	539.7	5.8	2.3	35.1	11.3	84.2	248.8	21.3555	3.45775	71.1594	4.02734
