# Supplementary material for: Sediment potentially controls in-lake phosphorus cycling and harmful cyanobacteria in shallow, eutrophic Utah Lake
Source: PLoS One. 2019 Feb 14;14(2):e0212238. doi: 10.1371/journal.pone.0212238 (PMC6375609; doi:10.1371/journal.pone.0212238)
Supplement: S3 Table — (XLSX) [file pone.0212238.s005.xlsx]

## Sheet: S3
S3 Table. Sediment sequential extraction data.
Sample Location	Sample ID	Lab ID	Sample Date	Time	UTM Coordinates							Sequential extraction raw concentrations (mg/L)																				Sequential extraction dry weight (mg/kg)
					Zone	Easting	Northing	Total sediment mass (g)	Water fraction	Sediment dry weight (g)	Volume of extractant (mL)	Leach Step	Al	As	B	Ba	Ca	Fe	K	Li	Mg	Mn	P	Pb	Sb	Se	Si	Sr	Tl	V	Zn	Leach Step	Al	As	B	Ba	Ca	Fe	K	Li	Mg	Mn	P	Pb	Sb	Se	Si	Sr	Tl
Lindon Marina	4-B	12611	2016-05-24	10:00:00	12T	434812	4464328	2.5	0.52047	1.19883	51	1 - NH₄Cl	0.0108	0.0044	0.1294	0.3043	183.1	0.0037	1.897	0.1923	10.83	0.2156	0.1989	0.0034	0.0013	0.0034	0.1159	1.062	0.0005	0.0026	0.2786	1 - NH₄Cl	0.45945	0.187183	5.50489	12.9454	7789.38	0.157404	80.7015	8.18076	460.726	9.17198	8.46154	0.144642	0.0553042	0.144642	4.93058	45.1792	0.0212708
Lindon to Pelican 1/4	5-B	12612	2016-05-24	10:40:00	12T	432604	4463446	2.5	0.57598	1.06005	51		0.0063	0.0057	0.1585	0.2681	189.2	0.0019	2.573	0.2001	12.23	0.2487	0.3293	0.0005	0.0012	0.0017	0.1066	1.029	0.0005	0.0019	0.0412		0.303099	0.274232	7.62558	12.8985	9102.59	0.0914108	123.789	9.627	588.397	11.9652	15.8429	0.0240555	0.0577331	0.0817886	5.12863	49.5062	0.0240555
Lindon to Pelican 1/2	6-B	12613	2016-05-24	11:10:00	12T	430419	4462602	2.5	0.589	1.0275	51		0.0047	0.0026	0.2108	0.2686	187.6	0.0022	2.876	0.1972	12.16	0.3314	0.2498	0.0005	0.0027	0.0034	0.0943	0.987	0.0005	0.0021	0.0345		0.233285	0.129051	10.4631	13.332	9311.53	0.109197	142.75	9.78803	603.562	16.4491	12.3988	0.0248175	0.134015	0.168759	4.68058	48.9898	0.0248175
Lindon to Pelican 3/4	7-B	12614	2016-05-24	11:30:00	12T	428348	4461778	2.5	0.56375	1.09063	51		0.0075	0.005	0.2566	0.2562	185.2	0.0031	1.303	0.1981	8.806	0.2359	0.2377	0.0005	0.0027	0.0027	0.0848	0.9186	0.0005	0.0024	0.0342		0.350716	0.233811	11.9992	11.9805	8660.36	0.144963	60.9311	9.26359	411.788	11.0312	11.1154	0.0233811	0.126258	0.126258	3.96543	42.9557	0.0233811
Pelican Bay	8-B	12615	2016-05-24	12:00:00	12T	426157	4460386	2.5	0.49594	1.26015	51		0.015	0.0026	0.3217	0.2814	183.4	0.0259	3.536	0.2094	11.76	0.3775	0.1029	0.0005	0.0031	0.002	0.1642	1.057	0.0005	0.0025	0.0114		0.607071	0.105226	13.0196	11.3886	7422.45	1.04821	143.107	8.47471	475.943	15.2779	4.1645	0.0202357	0.125461	0.0809427	6.6454	42.7782	0.0202357
North Goose Point	9-B	12617	2016-06-01	12:00:00	12T	426537	4438435	2.5	0.35336	1.6166	51		0.0134	0.0031	0.3567	0.184	179.3	0.0042	2.264	0.188	9.001	0.2445	0.1422	0.0005	0.0027	0.0039	0.1027	0.9973	0.0005	0.0012	0.0261		0.422739	0.0977978	11.2531	5.80478	5656.5	0.1325	71.424	5.93097	283.961	7.71341	4.48608	0.0157738	0.0851788	0.123036	3.23995	31.4625	0.0157738
Goshen Bay	10-B	12616	2016-06-01	11:00:00	12T	424795	4433024	2.5	0.54611	1.13472	51		0.0139	0.0018	0.3762	0.2365	187.1	0.0058	3.658	0.1741	13.01	0.3189	0.1328	0.0005	0.0009	0.0041	0.1493	1.278	0.0005	0.0005	0.0143		0.624733	0.0809007	16.9082	10.6294	8409.17	0.26068	164.408	7.82489	584.732	14.3329	5.96867	0.0224724	0.0404503	0.184274	6.71026	57.4395	0.0224724
1 Provo Bay	11-B	12618	2016-06-16	09:00:00	12T	442475	4449840	2.5	0.69412	0.7647	51		0.0133	0.0031	0.4776	0.2403	188.4	0.0079	1.161	0.1656	7.642	0.1964	1.197	0.0005	0.0021	0.0042	0.1779	1.043	0.0005	0.0034	0.0175		0.887015	0.206748	31.8525	16.0263	12564.9	0.526873	77.4304	11.0443	509.667	13.0985	79.8313	0.0333464	0.140055	0.28011	11.8647	69.5606	0.0333464
2 Provo Bay	12-B	12619	2016-06-16	09:30:00	12T	441309	4449341	2.5	0.419	1.4525	51		0.0133	0.0011	0.4227	0.2109	173.8	0.0093	1.253	0.1619	7.678	0.1473	0.4055	0.0005	0.0024	0.0021	0.1167	0.9786	0.0005	0.0032	0.0352		0.466988	0.0386231	14.8418	7.40509	6102.44	0.32654	43.9952	5.68461	269.589	5.17198	14.2379	0.0175559	0.0842685	0.0737349	4.09756	34.3605	0.0175559
3 Provo Bay	13-B	12620	2016-06-16	10:00:00	12T	437999	4448833	2.5	0.4622	1.3445	51		0.0128	0.0022	0.5588	0.2094	173.7	0.0074	1.543	0.1664	8.55	0.1777	0.2502	0.0005	0.0019	0.0042	0.1014	0.9677	0.0005	0.0005	0.0342		0.485534	0.0834511	21.1966	7.94303	6588.84	0.280699	58.5296	6.31194	324.321	6.74057	9.49067	0.0189662	0.0720714	0.159316	3.84634	36.7071	0.0189662
Lindon Marina	4-B	12611	2016-05-24	10:00:00	12T	434812	4464328	2.5	0.52047	1.19883	108	2 - BD	0.0677642	0.0408737	0.0005	0.0494786	30.6337	0.572231	1.33055	0.806717	0.968061	0.238788	4.69079	0.0139831	0.0005	0.0005	1.16813	0.15489	0.0225881	0.0005	0.0946548	2 - BD	6.10476	3.68224	0.0450441	4.45744	2759.74	51.5513	119.866	72.6757	87.2108	21.512	422.585	1.25971	0.0450441	0.0450441	105.234	13.9537	2.03492
Lindon to Pelican 1/4	5-B	12612	2016-05-24	10:40:00	12T	432604	4463446	2.5	0.57598	1.06005	108		0.0303474	0.0345332	0.0005	0.0418585	39.0226	0.329635	1.48702	0.906236	1.22017	0.197781	4.50083	0.0005	0.0005	0.0251151	1.1239	0.183131	0.0146505	0.00104646	0.0146505		3.09185	3.51831	0.050941	4.26462	3975.69	33.5839	151.501	92.3291	124.314	20.1503	458.554	0.050941	0.050941	2.55877	114.505	18.6577	1.49262
Lindon to Pelican 1/2	6-B	12613	2016-05-24	11:10:00	12T	430419	4462602	2.5	0.589	1.0275	108		0.039785	0.0324562	0.0005	0.0450198	41.0832	0.359112	1.54952	0.767431	1.29406	0.176938	4.4088	0.0005	0.0005	0.0198925	1.11398	0.194737	0.0104697	0.0104697	0.0146576		4.18178	3.41145	0.0525547	4.73201	4318.24	37.7461	162.869	80.6643	136.018	18.5979	463.407	0.0525547	0.0525547	2.09089	117.09	20.4687	1.10047
Lindon to Pelican 3/4	7-B	12614	2016-05-24	11:30:00	12T	428348	4461778	2.5	0.56375	1.09063	108		0.0471379	0.0364247	0.0005	0.0428526	39.0173	0.351392	1.23094	0.686714	1.19023	0.193908	4.42025	0.0005	0.0005	0.0171411	1.11524	0.17891	0.0160697	0.0246403	0.0149984		4.66787	3.60699	0.0495129	4.24352	3863.72	34.7968	121.895	68.0024	117.864	19.2019	437.719	0.0495129	0.0495129	1.69741	110.438	17.7167	1.59132
Pelican Bay	8-B	12615	2016-05-24	12:00:00	12T	426157	4460386	2.5	0.49594	1.26015	108		0.0331518	0.0652343	0.0005	0.0417072	38.5952	0.699397	1.00311	0.686564	1.10257	0.135816	4.36963	0.0005	0.0005	0.00641649	1.11433	0.194633	0.0213883	0.00855531	0.00427766		2.84125	5.59084	0.042852	3.57447	3307.76	59.9412	85.9707	58.8413	94.4944	11.64	374.495	0.042852	0.042852	0.549919	95.5026	16.6809	1.83306
North Goose Point	9-B	12617	2016-06-01	12:00:00	12T	426537	4438435	2.5	0.35336	1.6166	108		0.0307786	0.0410381	0.0005	0.0338564	33.3435	0.390888	2.27351	1.64973	0.925409	0.132348	4.55831	0.0005	0.0005	0.00410381	1.22704	0.161075	0.00410381	0.0005	0.0769465		2.05622	2.74163	0.0334034	2.26184	2227.57	26.114	151.886	110.213	61.8237	8.84175	304.526	0.0334034	0.0334034	0.274163	81.9747	10.7609	0.274163
Goshen Bay	10-B	12616	2016-06-01	11:00:00	12T	424795	4433024	2.5	0.54611	1.13472	108		0.0561043	0.0475666	0.0005	0.0487863	43.1881	0.547626	1.266	0.773263	1.3587	0.159775	5.01889	0.0005	0.0005	0.0005	1.32943	0.232955	0.0146359	0.0158555	0.00487863		5.33985	4.52726	0.0475886	4.64335	4110.52	52.1216	120.495	73.597	129.317	15.207	477.684	0.0475886	0.0475886	0.0475886	126.531	22.172	1.393
1 Provo Bay	11-B	12618	2016-06-16	09:00:00	12T	442475	4449840	2.5	0.69412	0.7647	108		0.0859672		0.0005	0.0408344	35.4078	0.421239	0.256827		0.595323	0.089191	8.76114	0.00429836	0.0005	0.0005	0.220291	0.211694	0.0139697	0.00752213	0.0730722		12.1413		0.0706159	5.76712	5000.7	59.4924	36.2722		84.0786	12.5966	1237.35	0.607066	0.0706159	0.0706159	31.1121	29.898	1.97296
2 Provo Bay	12-B	12619	2016-06-16	09:30:00	12T	441309	4449341	2.5	0.419	1.4525	108		0.0998348	0.0339863	0.0005	0.0392967	33.1579	0.401463	0.932499	0.723271	0.884706	0.103021	4.99705	0.0005	0.0005	0.0005	1.10455	0.172056	0.0106207	0.0106207	0.0785933		7.42317	2.52704	0.0371773	2.92189	2465.44	29.8506	69.3356	53.7785	65.7819	7.66008	371.553	0.0371773	0.0371773	0.0371773	82.1287	12.7931	0.789699
3 Provo Bay	13-B	12620	2016-06-16	10:00:00	12T	437999	4448833	2.5	0.4622	1.3445	108		0.0279854	0.0355199	0.0005	0.0398254	33.7762	0.431621	1.7028	1.10004	0.993481	0.125934	4.74568	0.00215272	0.00107636	0.0005	1.19907	0.17437	0.00215272	0.00753453	0.0624289		2.24799	2.85322	0.0401636	3.19906	2713.15	34.6709	136.782	88.3633	79.8036	10.116	381.207	0.172922	0.0864611	0.0401636	96.3177	14.0067	0.172922
Lindon Marina	4-B	12611	2016-05-24	10:00:00	12T	434812	4464328	2.5	0.52047	1.19883	78	3 - NaOH	0.8943	0.0294	0.0005	0.0456	29.75	0.4033	1.459	2.038	0.6827	0.0155	1.074	0.0609	0.0018	0.0051	1.356	0.157	0.0005	0.0084	0.6736	3 - NaOH	58.1865	1.91287	0.0325319	2.96691	1935.65	26.2402	94.928	132.6	44.419	1.00849	69.8784	3.96238	0.117115	0.331825	88.2264	10.215	0.0325319
Lindon to Pelican 1/4	5-B	12612	2016-05-24	10:40:00	12T	432604	4463446	2.5	0.57598	1.06005	78		0.7772	0.0103	0.0005	0.0426	33.67	0.1823	1.571	1.924	0.7368	0.0339	0.6816	0.0163	0.0015	0.0045	1.247	0.1773	0.0005	0.0053	0.1995		57.1875	0.757889	0.0367907	3.13457	2477.49	13.4139	115.596	141.571	54.2148	2.49441	50.1531	1.19938	0.110372	0.331116	91.756	13.046	0.0367907
Lindon to Pelican 1/2	6-B	12613	2016-05-24	11:10:00	12T	430419	4462602	2.5	0.589	1.0275	78		0.8443	0.0066	0.0005	0.0421	34.92	0.166	1.52	2.04	0.6797	0.0256	0.6591	0.0172	0.0012	0.0052	1.305	0.1798	0.0005	0.0068	0.1847		64.0928	0.501022	0.0379562	3.19591	2650.86	12.6015	115.387	154.861	51.5977	1.94336	50.0339	1.30569	0.0910949	0.394745	99.0657	13.6491	0.0379562
Lindon to Pelican 3/4	7-B	12614	2016-05-24	11:30:00	12T	428348	4461778	2.5	0.56375	1.09063	78		0.7982	0.0086	0.0005	0.0465	37.79	0.1711	1.374	1.994	0.8659	0.0361	0.618	0.0165	0.0015	0.0037	1.282	0.1863	0.0005	0.0046	0.1572		57.0862	0.61506	0.0357593	3.32562	2702.69	12.2368	98.2666	142.608	61.928	2.58182	44.1985	1.18006	0.107278	0.264619	91.6869	13.3239	0.0357593
Pelican Bay	8-B	12615	2016-05-24	12:00:00	12T	426157	4460386	2.5	0.49594	1.26015	78		0.9066	0.015	0.0005	0.0391	29.06	0.3232	1.565	2.052	0.5622	0.0166	0.7386	0.0087	0.0015	0.0052	1.655	0.1564	0.0005	0.0075	0.1543		56.1162	0.928461	0.0309487	2.42019	1798.74	20.0052	96.8694	127.013	34.7987	1.0275	45.7174	0.538507	0.0928461	0.321866	102.44	9.68075	0.0309487
North Goose Point	9-B	12617	2016-06-01	12:00:00	12T	426537	4438435	2.5	0.35336	1.6166	78		0.4666	0.0214	0.0005	0.0386	30.16	0.2332	1.309	1.985	0.6011	0.0184	0.4618	0.0076	0.0012	0.0048	1.108	0.152	0.0005	0.0036	0.1229		22.5132	1.03254	0.0241247	1.86243	1455.2	11.2518	63.1585	95.7751	29.0027	0.887789	22.2816	0.366696	0.0578993	0.231597	53.4603	7.33391	0.0241247
Goshen Bay	10-B	12616	2016-06-01	11:00:00	12T	424795	4433024	2.5	0.54611	1.13472	78		0.6342	0.0126	0.0005	0.042	31.73	0.3169	1.464	2.012	0.768	0.032	0.718	0.007	0.0017	0.0056	1.55	0.1782	0.0005	0.0074	0.1127		43.5944	0.866113	0.0343696	2.88704	2181.09	21.7834	100.634	138.303	52.7916	2.19965	49.3547	0.481174	0.116857	0.384939	106.546	12.2493	0.0343696
1 Provo Bay	11-B	12618	2016-06-16	09:00:00	12T	442475	4449840	2.5	0.69412	0.7647	78		1.008	0.0028	0.0005	0.0445	29.37	0.3669	1.329	2.009	0.6049	0.0251	1.098	0.0323	0.0015	0.0062	1.339	0.1672	0.0005	0.005	0.4309		102.817	0.285602	0.0510004	4.53903	2995.76	37.4241	135.559	204.92	61.7003	2.56022	111.997	3.29463	0.153001	0.632405	136.579	17.0545	0.0510004
2 Provo Bay	12-B	12619	2016-06-16	09:30:00	12T	441309	4449341	2.5	0.419	1.4525	78		0.666	0.0034	0.0005	0.0326	22.79	0.356	1.417	1.966	0.448	0.0132	0.8075	0.012	0.0013	0.0029	1.103	0.1297	0.0005	0.0034	0.1792		35.7645	0.182582	0.0268503	1.75064	1223.83	19.1174	76.0936	105.575	24.0578	0.708847	43.3632	0.644406	0.0698107	0.155731	59.2317	6.96496	0.0268503
3 Provo Bay	13-B	12620	2016-06-16	10:00:00	12T	437999	4448833	2.5	0.4622	1.3445	78		0.5369	0.0052	0.0005	0.0328	23.76	0.2878	1.086	2.047	0.5011	0.0131	0.6259	0.0125	0.001	0.0054	1.218	0.1347	0.0005	0.0039	0.179		31.1478	0.301673	0.0290071	1.90286	1378.42	16.6965	63.0033	118.755	29.0709	0.759985	36.311	0.725177	0.0580141	0.313276	70.6612	7.8145	0.0290071
Lindon Marina	4-B	12611	2016-05-24	10:00:00	12T	434812	4464328	2.5	0.52047	1.19883	50	4 - HCl	23.2598	0.0532823	0.0005	0.739804	708.859	38.6297	0.96318	0.0005	86.7067	1.32386	11.4823	0.608648	0.0143452	0.0102466	9.23423	2.18048	0.0327891	0.0696768	1.73167	4 - HCl	970.107	2.22227	0.0208538	30.8554	29564.8	1611.15	40.1718	0.0208538	3616.32	55.2149	478.899	25.3852	0.598304	0.42736	385.137	90.9422	1.36755
Lindon to Pelican 1/4	5-B	12612	2016-05-24	10:40:00	12T	432604	4463446	2.5	0.57598	1.06005	50		18.0294	0.073606	0.0005	1.02231	1309.57	17.4589	0.84647	0.0005	51.2175	1.68885	6.5264	0.173792	0.0204461	0.00408922	7.37083	5.2751	0.0388476	0.0005	0.296469		850.403	3.47182	0.0235838	48.2197	61769.5	823.496	39.9259	0.0235838	2415.81	79.659	307.835	8.19735	0.964394	0.192879	347.664	248.814	1.83235
Lindon to Pelican 1/2	6-B	12613	2016-05-24	11:10:00	12T	430419	4462602	2.5	0.589	1.0275	50		19.1529	0.0821747	0.0005	1.16072	1498.87	18.0969	1.70923	0.0005	57.5634	1.85715	6.90473	0.193111	0.0184893	0.00821747	8.21336	6.05011	0.0205437	0.0061631	0.299938		932.013	3.99877	0.0243309	56.4826	72937.6	880.629	83.1744	0.0243309	2801.14	90.3722	335.997	9.39711	0.899723	0.399877	399.677	294.409	0.999692
Lindon to Pelican 3/4	7-B	12614	2016-05-24	11:30:00	12T	428348	4461778	2.5	0.56375	1.09063	50		18.2944	0.0639666	0.0005	1.04357	1360.11	17.854	1.38899	0.0005	52.3612	1.76548	6.41859	0.159003	0.0005	0.0255866	7.70523	5.43351	0.0219314	0.0493457	0.27597		838.714	2.93257	0.0229226	47.8427	62354.7	818.521	63.6786	0.0229226	2400.51	80.9388	294.262	7.28952	0.0229226	1.17303	353.249	249.101	1.00545
Pelican Bay	8-B	12615	2016-05-24	12:00:00	12T	426157	4460386	2.5	0.49594	1.26015	50		23.663	0.101547	0.0005	0.739846	1242.99	25	2.08898	0.0005	52.708	1.45068	9.92747	0.157157	0.0024178	0.0386847	9.88154	4.63492	0.0024178	0.012089	0.355416		938.895	4.02918	0.0198389	29.3555	49319.1	991.946	82.886	0.0198389	2091.34	57.5597	393.9	6.23564	0.0959329	1.53493	392.078	183.903	0.0959329
North Goose Point	9-B	12617	2016-06-01	12:00:00	12T	426537	4438435	2.5	0.35336	1.6166	50		9.99909	0.0652203	0.0005	0.499343	1170.3	15.818	1.28199	0.0005	44.7574	1.00276	8.57851	0.0570678	0.00815254	0.0005	6.05938	2.56194	0.0163051	0.00815254	0.169165		309.263	2.01721	0.0154646	15.4442	36196.2	489.236	39.6507	0.0154646	1384.31	31.0145	265.326	1.76506	0.252151	0.0154646	187.411	79.2384	0.504302
Goshen Bay	10-B	12616	2016-06-01	11:00:00	12T	424795	4433024	2.5	0.54611	1.13472	50		18.5172	0.105546	0.0005	0.915406	1252.54	24.7423	1.26452	0.0005	57.5021	1.66437	7.29077	0.105546	0.0005	0.0005	8.945	5.34223	0.0284161	0.0324756	0.22124		815.932	4.65072	0.0220318	40.336	55191.5	1090.24	55.7192	0.0220318	2533.75	73.3382	321.257	4.65072	0.0220318	0.0220318	394.148	235.398	1.25212
1 Provo Bay	11-B	12618	2016-06-16	09:00:00	12T	442475	4449840	2.5	0.69412	0.7647	50		14.0601	0.051061	0.0005	0.671962	786.747	9.6301	0.479973	0.0005	27.3074	0.792466	7.86543	0.185862	0.0005	0.0005	5.85363	3.50891	0.0204244	0.00612732	0.355384		919.325	3.33863	0.0326926	43.9363	51441.6	629.665	31.3831	0.0326926	1785.5	51.8155	514.282	12.1526	0.0326926	0.0326926	382.74	229.431	1.33545
2 Provo Bay	12-B	12619	2016-06-16	09:30:00	12T	441309	4449341	2.5	0.419	1.4525	50		14.8002	0.0510001	0.0005	0.297841	455.329	12.0258	0.538561	0.0005	42.2281	0.591601	10.098	0.0754801	0.01632	0.0005	5.76301	1.428	0.01632	0.0005	0.19788		509.474	1.7556	0.0172117	10.2527	15674	413.97	18.5391	0.0172117	1453.63	20.3649	347.608	2.59828	0.561791	0.0172117	198.382	49.1567	0.561791
3 Provo Bay	13-B	12620	2016-06-16	10:00:00	12T	437999	4448833	2.5	0.4622	1.3445	50		14.1882	0.0506939	0.0005	0.287941	416.906	14.2592	0.711742	0.0005	45.6853	0.608326	9.54667	0.0669159	0.0005	0.00405551	5.95551	1.3809	0.0223053	0.0324441	0.202775		527.638	1.88523	0.0185943	10.7081	15504.1	530.278	26.4686	0.0185943	1698.97	22.6228	355.027	2.4885	0.0185943	0.150818	221.477	51.3537	0.829502
Lindon Marina	4-B	12611	2016-05-24	10:00:00	12T	434812	4464328	2.5	0.52047	1.19883	100	5 - 550°C + HCl	21.23	0.0036	0.0005	0.2738	0.776	14.28	4.82	0.0005	5.274	0.0974	0.5827	0.0114	0.0011	0.0005	3.18	0.04	0.0005	0.0252	0.1019	5 - 550°C + HCl	1770.9	0.300294	0.0417075	22.839	64.73	1191.17	402.06	0.0417075	439.931	8.12462	48.6059	0.950931	0.0917565	0.0417075	265.26	3.3366	0.0417075
Lindon to Pelican 1/4	5-B	12612	2016-05-24	10:40:00	12T	432604	4463446	2.5	0.57598	1.06005	100		23.12	0.0031	0.0005	0.0437	2.793	9.722	4.068	0.0005	5.062	0.0653	0.7652	0.0158	0.0005	0.0005	2.898	0.0466	0.0005	0.0173	0.0861		2181.03	0.292439	0.0471676	4.12245	263.478	917.127	383.755	0.0471676	477.525	6.16009	72.1853	1.4905	0.0471676	0.0471676	273.383	4.39602	0.0471676
Lindon to Pelican 1/2	6-B	12613	2016-05-24	11:10:00	12T	430419	4462602	2.5	0.589	1.0275	100		22.04	0.0014	0.0005	0.0426	5.303	9.638	3.782	0.0005	4.779	0.1079	0.7317	0.0094	0.0005	0.0005	3.363	0.0599	0.0005	0.0124	0.1611		2145.01	0.136253	0.0486618	4.14599	516.107	938.005	368.078	0.0486618	465.109	10.5012	71.2117	0.914842	0.0486618	0.0486618	327.299	5.82968	0.0486618
Lindon to Pelican 3/4	7-B	12614	2016-05-24	11:30:00	12T	428348	4461778	2.5	0.56375	1.09063	100		23.82	0.0044	0.0005	0.0484	3.294	11.45	4.484	0.0005	5.336	0.1195	0.7198	0.0664	0.0005	0.0005	3.919	0.0462	0.0005	0.0165	0.1485		2184.07	0.403438	0.0458453	4.43782	302.029	1049.86	411.14	0.0458453	489.261	10.957	65.9989	6.08825	0.0458453	0.0458453	359.335	4.2361	0.0458453
Pelican Bay	8-B	12615	2016-05-24	12:00:00	12T	426157	4460386	2.5	0.49594	1.26015	100		25.35	0.007	0.0005	0.0733	3.726	11.78	5.557	0.0005	7.115	0.1292	0.7309	0.0211	0.0005	0.0005	4.39	0.0732	0.0005	0.0188	0.1548		2011.67	0.555489	0.0396778	5.81677	295.679	934.809	440.979	0.0396778	564.615	10.2527	58.001	1.6744	0.0396778	0.0396778	348.371	5.80883	0.0396778
North Goose Point	9-B	12617	2016-06-01	12:00:00	12T	426537	4438435	2.5	0.35336	1.6166	100		24.19	0.0201	0.0005	0.0826	3.572	13.19	4.425	0.0005	5.505	0.0719	0.5199	0.0217	0.0005	0.0005	4.28	0.0594	0.0005	0.0201	0.0711		1496.35	1.24335	0.0309291	5.10949	220.958	815.91	273.723	0.0309291	340.53	4.44761	32.1601	1.34232	0.0309291	0.0309291	264.753	3.67438	0.0309291
Goshen Bay	10-B	12616	2016-06-01	11:00:00	12T	424795	4433024	2.5	0.54611	1.13472	100		17.14	0.0055	0.0005	0.0643	4.258	14.43	5.294	0.0005	6.908	0.1289	0.6532	0.0105	0.0005	0.0005	5.35	0.058	0.0005	0.022	0.2249		1510.5	0.484699	0.0440635	5.66657	375.245	1271.67	466.545	0.0440635	608.782	11.3596	57.5646	0.925334	0.0440635	0.0440635	471.48	5.11137	0.0440635
1 Provo Bay	11-B	12618	2016-06-16	09:00:00	12T	442475	4449840	2.5	0.69412	0.7647	100		18.02	0.0039	0.0005	0.0329	2.319	6.065	2.836	0.0005	3.004	0.0957	0.5971	0.017	0.0005	0.0005	2.804	0.0343	0.0005	0.0091	0.0947		2356.48	0.510004	0.0653851	4.30234	303.256	793.121	370.864	0.0653851	392.834	12.5147	78.0829	2.22309	0.0653851	0.0653851	366.68	4.48542	0.0653851
2 Provo Bay	12-B	12619	2016-06-16	09:30:00	12T	441309	4449341	2.5	0.419	1.4525	100		21.32	0.0025	0.0005	0.0793	5.317	11.13	3.529	0.0005	5.312	0.0734	0.445	0.0076	0.0005	0.0005	3.738	0.0646	0.0005	0.0162	0.0696		1467.81	0.172117	0.0344234	5.45955	366.059	766.265	242.96	0.0344234	365.714	5.05336	30.6368	0.523236	0.0344234	0.0344234	257.349	4.4475	0.0344234
3 Provo Bay	13-B	12620	2016-06-16	10:00:00	12T	437999	4448833	2.5	0.4622	1.3445	100		20.24	0.0143	0.0005	0.0586	2.547	9.381	3.121	0.0005	3.86	0.0511	0.3699	0.0166	0.0005	0.0005	3.193	0.0426	0.0005	0.0149	0.0526		1505.39	1.06359	0.0371885	4.3585	189.438	697.731	232.131	0.0371885	287.096	3.80067	27.5121	1.23466	0.0371885	0.0371885	237.486	3.16846	0.0371885
Lindon Marina	4-B	12611	2016-05-24	10:00:00	12T	434812	4464328					Total concentration																					2805.76	8.30486	5.64503	74.0642	42114.2	2880.26	737.728	213.519	4648.61	95.032	1028.43	31.7028	0.907523	0.990578	848.788	163.627	3.49798
Lindon to Pelican 1/4	5-B	12612	2016-05-24	10:40:00	12T	432604	4463446																										3092.01	8.31469	7.78407	72.6399	77588.7	1787.71	814.568	243.598	3660.26	120.429	904.57	10.9622	1.23061	3.21173	832.437	334.42	3.43298
Lindon to Pelican 1/2	6-B	12613	2016-05-24	11:10:00	12T	430419	4462602																										3145.53	8.17655	10.6266	81.8885	89734.3	1869.09	872.259	245.387	4057.43	137.864	933.048	11.695	1.22605	3.10293	947.812	383.347	2.2116
Lindon to Pelican 3/4	7-B	12614	2016-05-24	11:30:00	12T	428348	4461778																										3084.89	7.79187	12.1532	71.8301	77883.5	1915.56	755.912	219.943	3481.35	124.711	853.294	14.6307	0.351817	3.30716	918.674	327.333	2.70176
Pelican Bay	8-B	12615	2016-05-24	12:00:00	12T	426157	4460386																										3010.13	11.2092	13.153	52.5555	62143.7	2007.75	849.812	194.389	3261.19	95.7579	876.278	8.51164	0.39677	2.52733	945.037	258.852	2.01986
North Goose Point	9-B	12617	2016-06-01	12:00:00	12T	426537	4438435																										1830.61	7.13252	11.357	30.4828	45756.5	1342.64	599.842	211.966	2099.62	52.9051	628.78	3.52325	0.459561	0.67519	590.839	132.47	0.849292
Goshen Bay	10-B	12616	2016-06-01	11:00:00	12T	424795	4433024																										2375.99	10.6097	17.0563	64.1624	70267.5	2436.07	907.801	219.791	3909.37	116.437	911.829	6.12729	0.270991	0.682897	1105.42	332.37	2.74603
1 Provo Bay	11-B	12618	2016-06-16	09:00:00	12T	442475	4449840																										3391.65	4.34098	32.0722	74.5711	72306.2	1520.23	651.509	216.062	2833.78	92.5855	2021.54	18.3107	0.46175	1.08121	928.976	350.429	3.45815
2 Provo Bay	12-B	12619	2016-06-16	09:30:00	12T	441309	4449341																										2020.94	4.67596	14.9575	27.7899	25831.7	1229.53	450.924	165.09	2178.78	38.9592	807.399	3.82066	0.787471	0.318279	601.19	107.723	1.43032
3 Provo Bay	13-B	12620	2016-06-16	10:00:00	12T	437999	4448833																										2066.91	6.18717	21.3215	28.1116	26374	1279.66	516.914	213.486	2419.26	44.0399	809.548	4.64023	0.272329	0.700763	629.788	113.05	1.08759
[truncated: 22 more columns]
