# Supplementary material for: Sediment potentially controls in-lake phosphorus cycling and harmful cyanobacteria in shallow, eutrophic Utah Lake
Source: PLoS One. 2019 Feb 14;14(2):e0212238. doi: 10.1371/journal.pone.0212238 (PMC6375609; doi:10.1371/journal.pone.0212238)
Supplement: S4 Table — (XLSX) [file pone.0212238.s006.xlsx]

## Sheet: S4
S4 Table. Water column chemistry.
					UTM Coordinates			Major ion concentrations (mg/L)												Filtered trace/minor element concentrations (mg/L)									Unfiltered trace/minor element concentrations (mg/L)
Sample Location	Sample ID	Lab ID	Sample Date	Time	Zone	Easting	Northing	Ca	K	Mg	Na	F	Cl	NO3	HPO4	SO4	HCO3	Br	Charge Balance	As	Ba	Fe	Mn	Mo	TDP	Si	Sr	V	As	Ba	Fe	Mn	Mo	TP	Si	Sr	V
Provo Bay 1	1-A	12246	2015-10-22	13:40:00	12T	440709	4448730	76.05	9.096	112.913	175.187	0.312	130.322	1.9175	0.2387	617.2	157.4	<0.10	0.0444619	0.0031	0.0653	0.0027	0.0052	0.0029	0.418	4.71929	2.05058	0.0027	0.0066	0.072	0.3951	0.0126	0.0044	0.6094	5.15852	2.10803	0.0027
Utah Lake 1	2-A	12247	2015-10-22	14:20:00	12T	433660	4453585	37.41	19.84	123.354	306.535	0.6382	465.815	<0.1	<0.1	357.994	169	<0.10	0.0499659	0.0242	0.0987	0.0046	0.0036	0.0075	0.0356	9.76902	1.47868	0.003	0.025	0.1092	1.152	0.0162	0.0101	0.0858	11.9341	1.5434	0.0062
Utah Lake 2	3-A	12248	2015-10-22	15:10:00	12T	430545	4456089	35.54	19.28	120.54	297.467	0.6603	442.456	0.0488	<0.1	342.507	225.5	<0.10	0.0367613	0.0234	0.0947	0.0022	<0.001	0.007	0.0292	9.41739	1.40968	0.0058	0.0231	0.1039	0.892	0.0114	0.01	0.0775	11.0858	1.46053	0.005
Lindon Marina	4-B	12611	2016-05-24	10:00:00	12T	434812	4464328	66.33	17.04	46.1	180.6	0.6628	222.383	0.5516	0.1137	235.486	325.8	1.4389	-0.0364806	0.0137	0.0827	<0.001	<0.001	0.0059	0.2694	5.183	1.559	0.0036	0.0158	0.102	0.5936	0.033	0.0057	0.4689	8.339	1.671	0.005
Lindon to Pelican 1/4	5-B	12612	2016-05-24	10:40:00	12T	432604	4463446	63.99	23.87	57.97	262.5	0.6093	302.854	0.2933	<0.1	300.314	307	2.168	0.00320811	0.0185	0.0951	<0.001	<0.001	0.0065	0.0446	7.586	2.042	0.0047	0.0166	0.1059	0.4734	0.0151	0.0065	0.0837	10.32	2.114	0.0065
Lindon to Pelican 1/2	6-B	12613	2016-05-24	11:10:00	12T	430419	4462602	63.61	23.57	57.78	256.3	0.6894	298.467	0.322	<0.1	296.891	296.4	2.0771	0.00459327	0.0174	0.094	<0.001	<0.001	0.0062	0.0489	7.759	2.035	0.0049	0.0163	0.0975	0.3199	0.0084	0.0063	0.0701	9.538	2.08	0.006
Lindon to Pelican 3/4	7-B	12614	2016-05-24	11:30:00	12T	428348	4461778	61.76	22	54.85	236.2	0.6286	303.667	<0.1	<0.1	281.628	261.1	1.9562	-0.00835652	0.0168	0.0877	<0.001	<0.001	0.0061	0.0365	6.626	1.922	0.0041	0.015	0.0931	0.3676	0.009	0.0063	0.0866	8.758	1.94	0.0055
Pelican Bay	8-B	12615	2016-05-24	12:00:00	12T	426157	4460386	67.67	23.91	58.87	260.1	0.7173	303.667	0.3575	<0.1	303.486	324.9	2.2134	-0.00264556	0.0182	0.0925	<0.001	0.0025	0.0062	0.0337	7.62	2.198	0.0057	0.0196	0.1019	0.5231	0.0203	0.0063	0.0935	10.6	2.267	0.0064
North Goose Point	9-B	12617	2016-06-01	12:00:00	12T	426537	4438435	58.4	22.48	88.92	261.2	0.7424	336.685	<0.1	<0.1	321.622	430.6	<0.10	-0.02469	0.0168	0.0959	<0.001	0.001	0.0076	0.0308	4.481	1.364	0.006	0.0175	0.113	0.6072	0.0378	0.0072	0.1605	7.518	1.43	0.007
Goshen Bay	10-B	12616	2016-06-01	11:00:00	12T	424795	4433024	81.03	37.78	167.4	427.2	0.6123	458.006	2.1574	<0.1	493.207	761.7	2.893	0.0222619	0.017	0.091	0.0017	0.0019	0.0121	0.0607	3.165	2.139	0.0036	0.0174	0.1067	0.5299	0.0296	0.0118	0.2553	5.989	2.184	0.0062
1 Provo Bay	11-B	12618	2016-06-16	09:00:00	12T	442475	4449840	76.54	6.144	29.14	76.19	0.3688	88.4601	7.6718	1.019	155.583	253.3	0.473	-0.0178045	0.0059	0.0549	0.0058	<0.001	0.0028	1.294	4.02171	0.7398	0.002	0.0049	0.0568	0.0508	0.0086	0.0019	1.666	4.0655	0.6891	0.0017
2 Provo Bay	12-B	12619	2016-06-16	09:30:00	12T	441309	4449341	52.55	11.79	53.69	67.77	0.3867	85.7847	1.8674	0.1116	148.311	292.6	0.8384	-0.00315816	0.0076	0.0514	0.0019	<0.001	0.0023	0.0685	6.86978	0.7169	0.0057	0.0083	0.065	0.5927	0.0329	0.0021	0.3488	9.4958	0.7283	0.0073
3 Provo Bay	13-B	12620	2016-06-16	10:00:00	12T	437999	4448833	50.45	29.03	53.8984	264.6	0.6053	280.363	0.6275	<0.1	306.431	307.7	<0.10	-0.00438344	0.0175	0.1035	0.0015	<0.001	0.0071	0.0362	5.59233	1.06	0.0059	0.0155	0.1081	0.3018	0.0113	0.0067	0.11	6.83967	1.052	0.0071
Lindon Marina	4-C	13293	2016-08-31	08:25:00	12T	434812	4464328	43.82	17.52	66.97	183.5	0.8861	222.068	3.0611	0.3498	256.864	331.2	<0.10	-0.0304423	0.0183	0.0829	0.005	0.0018	0.0085	0.2081	7.003	1.015	0.0071	0.0216	0.1297	2.452	0.0885	0.0085	0.779	15.75	1.216	0.0115
Lindon to Pelican 1/2	6-C	13294	2016-08-31	09:00:00	12T	430419	4462602	43.12	36.33	122.9	335.2	0.6404	521.446	0.6318	<0.1	395.791	227.9	2.0035	0.0191811	0.0361	0.1037	0.001	<0.001	0.0089	0.0536	9.327	1.656	0.008	0.0318	0.1084	0.5676	0.0133	0.009	0.1126	12.37	1.89	0.0097
Goshen Bay North	14-C	13295	2016-08-31	10:30:00	12T	425325	4442028	44.16	39.37	137.4	377	0.6091	601.417	1.1214	<0.1	444.079	232.9	2.3192	0.0137222	0.0417	0.1114	0.0054	<0.001	0.0093	0.0759	8.446	1.852	0.0074	0.0389	0.1231	0.8236	0.0283	0.0097	0.1998	12.56	2.171	0.008
2 Provo Bay	12-C	13296	2016-08-31	12:50:00	12T	441309	4449341	36.52	3.144	17.7	21.89	0.1631	28.5147	0.5305	<0.1	34.6311	172.2	<0.10	-0.00613869	0.0074	0.0195	0.0071	0.0032	0.0017	0.2465	1.57	0.3438	0.0033	0.0043	0.0254	0.3152	0.014	0.0019	0.3519	2.851	0.404	0.0024
3 Provo Bay	13-C	13297	2016-08-31	13:30:00	12T	437999	4448833	50.35	11.34	48.39	75.28	0.2937	90.0729	1.7195	0.1495	124.093	301.5	<0.10	-0.00255985	0.0087	0.0469	0.004	0.0027	0.0025	0.1643	4.241	0.735	0.0043	0.0111	0.0797	1.608	0.0607	0.0028	0.5479	11.66	0.9938	0.0058
4 Provo Bay	15-C	13298	2016-08-31	13:00:00	12T	439582	4447675	64.36	9.55	37.72	72.34	0.3761	107.266	1.6075	<0.1	199.924	160.7	<0.10	-0.00824836	0.0076	0.0347	0.0012	0.0043	0.0028	0.2065	3.318	1.055	0.0036	0.0036	0.0459	0.5199	0.0243	0.0024	0.5664	6.065	1.231	0.0026
Lindon Marina	4-D	13299	2016-11-10	10:16:00	12T	434812	4464328	58.94	19.04	84.45	152.3	0.5849	242.363	1.727	<0.1	275.097	289.5	<0.10	-0.0106421	0.0099	0.0961	0.0048	0.0056	0.0082	0.1106	3.576	1	0.0035	0.0092	0.1038	0.517	0.0295	0.0093	0.3852	4.722	1.075	0.003
Lindon to Pelican 1/2	6-D	13300	2016-11-10	11:00:00	12T	430419	4462602	41.39	33.4	122.5	325.8	0.6529	516.199	<0.1	<0.1	424.365	253.8	1.3627	-0.00766084	0.0251	0.1051	0.0029	<0.001	0.0063	0.0469	4.251	1.362	0.0062	0.0233	0.1078	0.5388	0.0103	0.0066	0.0877	5.476	1.37	0.0069
Utah Lake 1	2-D	13301	2016-11-10	12:40:00	12T	433660	4453585	39.04	35.39	127.9	339.6	0.6161	543.434	0.378	<0.1	436.538	246.3	2.0921	-0.00607749	0.0263	0.1076	0.0022	<0.001	0.0064	0.0631	4.31	1.445	0.0053	0.0228	0.1121	0.5503	0.0129	0.0066	0.0969	5.406	1.428	0.0079
Utah Lake 2	3-D	13302	2016-11-10	12:25:00	12T	430545	4456089	37.11	34.49	129.4	342.5	0.6889	538.973	0.4333	<0.1	436.394	283.6	2.1774	-0.0122454	0.0265	0.1053	0.0033	<0.001	0.0063	0.088	4.522	1.467	0.0059	0.026	0.1169	1.062	0.0241	0.0062	0.1796	6.627	1.498	0.0076
1 Provo Bay	11-D	13303	2016-11-10	13:20:00	12T	442475	4449840	70.41	11.27	52.04	63.96	0.4826	89.8368	13.1629	1.1927	205.97	226.1	<0.10	0.00405777	0.0053	0.048	0.0068	0.0066	<0.001	1.74411	5.6624	1.263	0.0017	0.0017	0.0459	0.0423	0.0078	0.0012	1.85402	5.1495	1.292	0.0009
2 Provo Bay	12-D	13304	2016-11-10	13:05:00	12T	441309	4449341	98.6	14.49	74.33	81.56	0.3587	97.6824	1.1806	<0.1	344.797	352.3	<0.10	-0.0257734	0.0068	0.0751	0.006	0.0086	0.0024	0.5629	2.81	1.351	0.0013	0.0057	0.0676	0.2935	0.029	0.0023	0.6488	4.98674	1.41	0.0026
4 Provo Bay	15-D	13305	2016-11-10	14:00:00	12T	439582	4447675	52.52	10.87	53.17	64.16	0.3188	82.8442	2.6992	<0.1	186.182	294.523	<0.10	-0.048938	0.0057	0.057	0.0029	0.0041	0.0017	0.2362	3.5179	0.8551	0.0024	0.0029	0.0628	0.3184	0.0194	0.0017	0.3797	5.04953	0.8951	0.0019
